# Supplementary material for: Dairy Consumption and 3-Year Risk of Type 2 Diabetes after Myocardial Infarction: A Prospective Analysis in the Alpha Omega Cohort
Source: Nutrients. 2021 Sep 9;13(9):3146. doi: 10.3390/nu13093146 (PMC8467112; doi:10.3390/nu13093146)
Supplement: Supplementary file 1 [file nutrients-13-03146-s001.zip]

Archive with 1 entries (1 files):
- nutrients-1342916-supplementary.pdf
